# Supplementary material for: Mindfulness is associated with improved psychological well-being but no change in stress biomarkers in breast cancer survivors with depression: a single group clinical pilot study
Source: BMC Womens Health. 2022 Dec 12;22:518. doi: 10.1186/s12905-022-02116-y (PMC9743600; doi:10.1186/s12905-022-02116-y)
Supplement: Supplementary file 2 — Additional file 2: Table S2. Dataset for the study. [file 12905_2022_2116_MOESM2_ESM.xlsx]

## Sheet: data_outcome
ID	time_week	BDI	BAI	ISI	PSS	WHOQOL	Resilience	SSF_SF	FFMQ	ln_hs_CRP	ln_Plasma_ACTH	Serum_cortisol	ln_Urine_cortisol_24h
17001	0	17	6	4	18	82	85		82	0.476234	3.73767	591	3.7612
17001	4	19	8	8	15	66	72		90	-0.301105		478	3.82864
17001	8	12	4	10	17	72	85		85	-0.430783	2.83321	322	4.12713
17002	0	8	5	10	21	82	107	36	74	-0.248461	2.07944	256	4.43082
17002	4	6	3	7	22	97	110	36	76	-0.314711	2.19722	389	3.71357
17002	8	6	4	7	23	100	113	37	78	-0.150823	2.48491	254	3.4012
17003	0	17	11	25	25	68	89	45	66	-0.446287		150	4.09434
17003	4	28	15	18	25	59	62	43	69	-0.579818		246	4.15888
17003	8	17	9	22	19	75	95	42	67	0.131028		267	4.30407
17004	0	15	13	17	22	73	80	38	71	-0.84397	2.63906	312	4.60517
17004	4	13	11	15	23	74	81	41	69	1.43508	2.70805	387	4.41884
17004	8	6	10	11	18	84	103	41	70	-1.07881	2.30259	282	4.04305
17005	0	16	12	11	20	91	84	38	72	0.524729	3.13549	421	4.29046
17005	4	6	7	2	17	101	91	41	65	0.0487902	2.56495	305	4.59512
17005	8	4	6	4	18	98	98	41	72	0.518794	2.48491	237	4.70953
17006	0	10	7	10	16	87	92	35	68	-1.17118	3.13549	424	5.42053
17006	4	5	4	7	19	102	92	34	78	-0.150823	1.94591	187	5.59099
17006	8	5	4	8	14	98	90	35	71	-0.400478	3.2581	415	4.56435
17007	0	22	23	16	17	86	57	44	70	-0.430783	2.70805	296	3.49651
17007	4	16	19	10	18	86	67	42	75	0.139762	2.48491	252	3.13549
17007	8	16	12	9	14	86	74	42	73	0.593327	2.63906	256	3.66356
17008	0	15	6	20	20	76	99	36	72	0.582216	2.77259	340	3.85015
17008	4	23	10	22	23	64	76	46		1.27257	2.07944	346	3.80666
17008	8	16	8	17	18	81	80	42	68	0.751416	2.48491	284	3.73767
17009	0	12	6	12	15	91	99	39	83	1.78675	2.63906	402	3.98898
17009	4	11.5	7	9	21	106	117	40	74.5	2.49651	2.07944	256	4.2485
17009	8	5	0	2	16	107	116	38	77	1.39128	2.3979	198	4.98361
17010	0	16	12	13	21	78	86	37	61	1.48614	3.09104	416	4.09434
17010	4	17	11	14	21	77	87	38	66	1.22964	3.21888	416	3.49651
17010	8	13	4	8	21	77	91	35	68	0.262364	2.94444	317	2.83321
17011	0	15	17	6	21	75	83	34	65	-0.34249	2.77259	457	4.07754
17011	4	10	16	7	19	85	89	37	80	-0.415515	2.3979	427	4.15888
17011	8	7	11	5	17	86	93	36	77	0.641854	2.48491	423
17012	0	12	15	2	21	86	92.5	37	76	1.56653	3.2581	354	3.3673
17012	4	16	14	1	21	87	89	38	67	1.39624	3.68888	519	4.72739
17012	8									1.53256	3.73767	569
17013	0	16	9	11	24	85	81	38	85	1.075	2.3979	279	3.91202
17013	4		17	13	25	89	87	38	86	1.42552	2.48491	395	4.26268
17013	8	12	13	9	24	93	87	34	77	1.42792	3.04452	505	4.31749
17016	0									-1.07881	2.94444	570	4.27667
17016	4									-1.07881	2.70805	454	4.76217
17016	8									-1.02165	3.13549	640	4.26268
17017	0	29	22	13	22	78	88	42	87	0.8671	2.56495	188
17017	4	20	15	14	22	78	80	39	81	0.678034	2.07944	282
17017	8
17018	0	11	17	11	22	87	89	40	71	-0.415515	3.58352	586	4.48864
17018	4										4.21951	639	4.58497
17018	8	4	4	5	21	104	101	39	73	1.00063	3.63759	495	4.36945
17019	0	14	18	15	24	85	69	38	72	0.24686	3.09104	342	4.17439
17019	4	8	20	16	24	85	77	41	73	0.500775	2.56495	278	1.79176
17019	8	7	13	13	24	90	77	42	69	0.431782	3.04452	345	3.91202
17020	0	18	16	9	23	92	83	38	78	0.34359	0.916291	132	2.48491
17020	4	16	19	7	23	88	79	42	76	0.357674	2.30259	293	3.68888
17020	8	12	12	10	20	87	88	35	73	1.81319	2.63906	249
17021	0	16	10	3	18	83	91	40	78
17021	4	14	11	7	18	82	82	40	74
17021	8	15	9	2	21	87	84	41	73
17022	0	27	11	15	27	83	85	46	77	0.0582689	2.77259	346	3.85015
17022	4	12	8	10	25	84	93	44	79	-0.820981	2.83321	382	3.49651
17022	8	7	5	7	28	83	102	49	76	-0.994252	2.99573	404	3.95124
